# Supplementary material for: WRNIP1 prevents transcription-associated genomic instability
Source: eLife. 2024 Mar 15;12:RP89981. doi: 10.7554/eLife.89981 (PMC10942783; doi:10.7554/eLife.89981)
Supplement: Figure 1—source data 1. [file elife-89981-fig1-data1.zip]

Archive with 4 entries (4 files):
- Figure 1- source data 1/Fig 1_FLAG_sourceblot.tif
- Figure 1- source data 1/Fig 1_GAPDH_sourceblot.tif
- Figure 1- source data 1/Fig 1_WRNIP1_sourceblot.tif
- Figure 1- source data 1/Figure 1- source data 1.pdf
