# Supplementary material for: WRNIP1 prevents transcription-associated genomic instability
Source: eLife. 2024 Mar 15;12:RP89981. doi: 10.7554/eLife.89981 (PMC10942783; doi:10.7554/eLife.89981)
Supplement: Figure 2—source data 1. [file elife-89981-fig2-data1.zip]

Archive with 3 entries (3 files):
- Figure 2- source data 1/Fig 2_dsDNA_sourceblot.tif
- Figure 2- source data 1/Fig 2_S9.6_sourceblot.tif
- Figure 2- source data 1/Figure 2- source data 1.pdf
